# Supplementary material for: Constipation in the Pediatric Emergency Department: Clinical Presentations, Diagnostic Context and Testing Patterns
Source: Diseases. 2026 Jul 2;14(7):239. doi: 10.3390/diseases14070239 (PMC13409387; doi:10.3390/diseases14070239)
Supplement: Supplementary file 1 [file diseases-14-00239-s001.zip]

Archive with 1 entries (1 files):
- diseases-4346092-supplementary.pdf
